# Supplementary material for: Long-Term Trends in Antimicrobial Resistance Among Gram-Negative Clinical Isolates at Mubarak Al-Kabeer Hospital, Kuwait (2007–2022)
Source: Antibiotics (Basel). 2026 May 17;15(5):501. doi: 10.3390/antibiotics15050501 (PMC13203850; doi:10.3390/antibiotics15050501)
Supplement: Supplementary file 1 [file antibiotics-15-00501-s001.zip]

Archive with 1 entries (1 files):
- antibiotics-4251644-supplementary.pdf
